# Supplementary material for: Analysis of factors influencing surface settlement during shield construction of a double-line tunnel in a mudstone area
Source: Sci Rep. 2022 Dec 30;12:22606. doi: 10.1038/s41598-022-27206-7 (PMC9803685; doi:10.1038/s41598-022-27206-7)
Supplement: Supplementary file 1 — Supplementary Information. [file 41598_2022_27206_MOESM1_ESM.xlsx]

## Sheet: Fig9 ~ fig10（The comparison）
		Condition 1： Single line		Single line measurement
	simulated		measured
	distance	settlement	distance	settlement
	-40	-1.9852
	-36	-2.24565
	-32	-3.29936
	-28	-4.72276
	-24	-6.96226
	-20	-10.3197	-18	-6.2
	-16	-12.9827	-14	-9.6
	-12	-16.1387	-10	-12.3
	-8	-17.7104	-7	-13.8
	-4	-17.2768	-4	-12.1
	0	-14.8216	0	-8.7
	4	-11.1136	4	-6.9
	8	-8.60965	7	-4.6
	12	-5.65232	10	-3.8
	16	-3.40438	14	-3.4
	20	-2.26541	18	-2.2
	24	-1.27069
	28	-0.812987
	32	-0.60785
	36	-0.479131						Fig. 9 Comparison of the measured and simulated surface settlement values after the excavation of the left tunnel
	40	-0.451503
		Condition 1： Double line		Double line measurement
	simulated		measured
	distance	settlement	distance	settlement
	-40	-1.69654
	-36	-1.95727
	-32	-3.01441
	-28	-4.4951
	-24	-6.95555
	-20	-10.5758	-18	-8.3
	-16	-13.4304	-14	-11.9
	-12	-17.3738	-10	-15.3
	-8	-20.7253	-7	-16.8
	-4	-22.1279	-4	-17.7
	0	-23.1621	0	-19.1
	4	-22.5041	4	-18.5
	8	-20.8599	7	-16.2
	12	-16.8748	10	-14.6
	16	-12.3331	14	-11.2
	20	-9.1963	18	-6.9
	24	-5.80764
	28	-3.82552
	32	-2.65409						Fig. 10 Comparison of the measured and simulated surface settlement values after double-line excavation
	36	-1.83447
	40	-1.64201

## Sheet: Fig13(Three working condition)
					Double line measurement
simulated
distance	Condition 1	Condition 2	Condition 3		distance	settlement
-40	-1.69654	-1.44706	-1.55698		-18	-8.3
-36	-1.95727	-1.68772	-1.81593		-14	-11.9
-32	-3.01441	-2.65687	-2.86584		-10	-15.3
-28	-4.4951	-3.99533	-4.32584		-7	-16.8
-24	-6.95555	-6.23706	-6.77336		-4	-17.7
-20	-10.5758	-9.50852	-10.2929		0	-19.1
-16	-13.4304	-12.2962	-13.0936		4	-18.5
-12	-17.3738	-16.4932	-17.0882		7	-16.2
-8	-20.7253	-20.4111	-20.6117		10	-14.6
-4	-22.1279	-22.3729	-22.2864		14	-11.2
0	-23.1621	-23.5881	-23.7943		18	-6.9
4	-22.5041	-22.3494	-23.3492
8	-20.8599	-20.3788	-21.7759					Fig.13 Comparison of the simulated and measured surface settlement for the three working conditions
12	-16.8748	-16.4566	-17.8534
16	-12.3331	-12.2758	-13.1443
20	-9.1963	-9.49441	-9.88644
24	-5.80764	-6.2288	-6.26396
28	-3.82552	-3.99014	-4.06272
32	-2.65409	-2.65603	-2.78891
36	-1.83447	-1.68198	-1.86603
40	-1.64201	-1.44139	-1.63492

## Sheet: Fig14 ~ 16(Modulus )
compressive modulus(E)
double line simulated
distance	E=10MPa	E=15MPa	E=20MPa	E=30MPa	E=40MPa	E=50MPa	E=60MPa
-40	-8.53744	-3.93013	-3.13514	-1.69654	-1.46639	-0.55513	-0.175848
-36	-9.22084	-4.38693	-3.49611	-1.95727	-1.67771	-0.716751	-0.29954
-32	-11.8111	-6.11357	-4.8811	-3.01441	-2.54635	-1.42241	-0.859733
-28	-15.1624	-8.38606	-6.7289	-4.4951	-3.76814	-2.40385	-1.68006
-24	-20.7523	-12.2004	-9.8278	-6.95555	-5.78812	-4.02677	-3.01032
-20	-29.0535	-17.887	-14.426	-10.5758	-8.76482	-6.41362	-4.96983
-16	-35.613	-22.768	-18.3763	-13.4304	-11.0866	-8.28961	-6.50955
-12	-44.7739	-30.0019	-24.2586	-17.3738	-14.2781	-10.8527	-8.60597
-8	-52.3851	-36.5925	-29.6526	-20.7253	-17.0202	-13.0611	-10.4161
-4	-55.6444	-39.8576	-32.3276	-22.1279	-18.19	-13.9914	-11.1812
0	-57.8826	-41.9081	-33.9995	-23.1621	-19.0392	-14.7121	-11.7741
4	-55.9344	-39.825	-32.3006	-22.5041	-18.4852	-14.3648	-11.5009
8	-52.0851	-36.5492	-29.6157	-20.8599	-17.1141	-13.2954	-10.6106		Fig.14 Surface settlement during single-line excavation for different compressive modulus values
12	-43.6046	-29.9555	-24.2172	-16.8748	-13.853	-10.5447	-8.25265
16	-34.1039	-22.7466	-18.3555	-12.3331	-10.2007	-7.39491	-5.57168
20	-27.3604	-17.8694	-14.4108	-9.1963	-7.67308	-5.25993	-3.80092
24	-19.5532	-12.1897	-9.81791	-5.80764	-4.88921	-3.04213	-2.01008
28	-14.8917	-8.38038	-6.72308	-3.82552	-3.2512	-1.75694	-0.997082
32	-12.1148	-6.11438	-4.88077	-2.65409	-2.27892	-1.04738	-0.485404
36	-9.95552	-4.3816	-3.4905	-1.83447	-1.5946	-0.623708	-0.217713
40	-9.38273	-3.92503	-3.12992	-1.64201	-1.43355	-0.536715	-0.167826
Single line simulated
distance	E=10MPa	E=15MPa	E=20MPa	E=30MPa	E=40MPa	E=50MPa	E=60MPa
-40	-9.04134	-5.4262	-3.04016	-1.9852	-1.71144	-0.700791	-0.232533
-36	-9.66332	-5.87499	-3.38996	-2.24565	-1.92184	-0.873566	-0.37132		Fig. 15 Surface settlement during double-line excavation for different compressive modulus values
-32	-11.9669	-7.58912	-4.76734	-3.29936	-2.77998	-1.60844	-0.98997
-28	-14.91	-9.83148	-6.60223	-4.72276	-3.94693	-2.62752	-1.87126
-24	-19.6727	-13.4214	-9.52147	-6.96226	-5.77672	-4.20422	-3.23622
-20	-27.0698	-18.9813	-13.9634	-10.3197	-8.53764	-6.48504	-5.16013
-16	-32.7905	-23.3432	-17.4738	-12.9827	-10.6802	-8.29088	-6.67646
-12	-39.5342	-28.507	-21.6408	-16.1387	-13.1796	-10.4218	-8.46437
-8	-42.7373	-31.0011	-23.688	-17.7104	-14.4305	-11.5042	-9.38007
-4	-41.8242	-30.2995	-23.128	-17.2768	-14.087	-11.208	-9.13217
0	-36.6828	-26.3361	-19.9284	-14.8216	-12.1308	-9.5345	-7.72689
4	-28.5791	-20.1898	-15.024	-11.1136	-9.17023	-7.05191	-5.65737
8	-22.9151	-15.9573	-11.6844	-8.60965	-7.12666	-5.39478	-4.28492
12	-16.1395	-10.9666	-7.75946	-5.65232	-4.68466	-3.39288	-2.59226
16	-11.1308	-7.25716	-4.81121	-3.40438	-2.84202	-1.84107	-1.26901
20	-8.4008	-5.29245	-3.29184	-2.26541	-1.90803	-1.08171	-0.646845
24	-5.66507	-3.40254	-1.89914	-1.27069	-1.08636	-0.497101	-0.223188
28	-4.16641	-2.41356	-1.21208	-0.812987	-0.703136	-0.291894	-0.127507
32	-3.36806	-1.90299	-0.875457	-0.60785	-0.526221	-0.260999	-0.171688
36	-2.74211	-1.51071	-0.626888	-0.479131	-0.409741	-0.287272	-0.238184
40	-2.57068	-1.40481	-0.56168	-0.451503	-0.383616	-0.29798	-0.257192
	E/MPa	Single excavation	Double excavation
	10	-42.7373	-57.8826
	15	-31.0011	-41.9081
	20	-23.688	-33.9995
	30	-17.7104	-23.1621
	40	-14.4305	-19.0392
	50	-11.5042	-14.7121
	60	-9.38007	-11.7741
					Fig. 16 The maximum surface settlement during single-line and double-line excavation for different compressive modulus values

## Sheet: Fig17~19（Cohesion values）
different cohesion values(C)
	Single line simulated
	distance	C=30KPa	C=40KPa	C=50KPa	C=60KPa	C=70KPa	C=80KPa
	-40	-4.36648	-2.19497	-2.05653	-1.9852	-1.81676	-1.55614
	-36	-4.77454	-2.51777	-2.35918	-2.24565	-2.05597	-1.78655
	-32	-6.42353	-3.83186	-3.57458	-3.29936	-3.02342	-2.71723
	-28	-8.63434	-5.60536	-5.20193	-4.72276	-4.33517	-3.98226
	-24	-12.0427	-8.37261	-7.75543	-6.96226	-6.39923	-5.98189
	-20	-17.3145	-12.57	-11.62	-10.3197	-9.4765	-8.94582
	-16	-21.4851	-15.8944	-14.6843	-12.9827	-11.9192	-11.2995
	-12	-26.4264	-19.8361	-18.3205	-16.1387	-14.8125	-14.0909
	-8	-28.9001	-21.7991	-20.132	-17.7104	-16.2579	-15.4913
	-4	-28.2298	-21.2585	-19.6343	-17.2768	-15.8611	-15.1126
	0	-24.4163	-18.2018	-16.8132	-14.8216	-13.6072	-12.9434
	4	-18.6735	-13.5908	-12.5521	-11.1136	-10.2085	-9.67357
	8	-14.7791	-10.4743	-9.67214	-8.60965	-7.91778	-7.4752
	12	-10.2311	-6.80922	-6.28327	-5.65232	-5.20532	-4.86425
	16	-6.848	-4.05055	-3.7271	-3.40438	-3.1381	-2.87189
	20	-5.10138	-2.64276	-2.42101	-2.26541	-2.09397	-1.87136
	24	-3.52936	-1.39977	-1.25745	-1.27069	-1.19654	-1.01822					Fig. 17 Surface settlement during single-line excavation for different cohesion values
	28	-2.78142	-0.819474	-0.70898	-0.812987	-0.792268	-0.636924
	32	-2.42581	-0.551257	-0.455876	-0.60785	-0.617869	-0.477989
	36	-2.17698	-0.374395	-0.288741	-0.479131	-0.51826	-0.392723
	40	-2.11697	-0.336405	-0.251946	-0.451503	-0.498036	-0.37614
	double line simulated
	distance	C=30KPa	C=40KPa	C=50KPa	C=60KPa	C=70KPa	C=80KPa
	-40	-3.98908	-1.84173	-1.7228	-1.69654	-1.55953	-1.28677
	-36	-4.39723	-2.16384	-2.02519	-1.95727	-1.79878	-1.51701
	-32	-6.07316	-3.47823	-3.24731	-3.01441	-2.76618	-2.4456
	-28	-8.40222	-5.32423	-4.95398	-4.4951	-4.11935	-3.74032
	-24	-12.2117	-8.38236	-7.7893	-6.95555	-6.37266	-5.91419
	-20	-17.8465	-12.889	-11.9723	-10.5758	-9.68407	-9.10648
	-16	-22.2938	-16.4384	-15.2624	-13.4304	-12.3013	-11.6286
	-12	-28.3953	-21.3287	-19.8132	-17.3738	-15.9169	-15.1155
	-8	-33.361	-25.3974	-23.6592	-20.7253	-19.0054	-18.1119
	-4	-35.2277	-27.0177	-25.2513	-22.1279	-20.3117	-19.3923
	0	-36.2129	-28.0558	-26.3937	-23.1621	-21.3051	-20.3921
	4	-34.5944	-26.991	-25.579	-22.5041	-20.755	-19.9062
	8	-31.8397	-24.8546	-23.6747	-20.8599	-19.2664	-18.4899
	12	-25.8228	-19.9317	-19.1237	-16.8748	-15.5892	-14.9273
	16	-19.186	-14.4202	-13.9505	-12.3331	-11.3817	-10.8404
	20	-14.6359	-10.6421	-10.3586	-9.1963	-8.47667	-8.01651
	24	-9.6323	-6.53414	-6.42251	-5.80764	-5.35514	-4.98171
	28	-6.7045	-4.12033	-4.11267	-3.82552	-3.53028	-3.1994					Fig. 18 Surface settlement during double-line excavation for different cohesion values
	32	-4.91119	-2.67523	-2.72539	-2.65409	-2.4618	-2.1597
	36	-3.57683	-1.63496	-1.71956	-1.83447	-1.73352	-1.45441
	40	-3.2518	-1.38991	-1.47968	-1.64201	-1.56585	-1.29221
	C/kPa	Single excavation	Double excavation
	30	-28.9001	-36.2129
	40	-21.8	-28.1
	50	-20.1	-26.4
	60	-17.7104	-23.1621
	70	-16.32	-21.3
	80	-15.5	-20.4
					Fig. 19 The maximum surface settlement during single-line and double-line excavation for different cohesion values

## Sheet: Fig20~22（Friction angles）
the internal friction angle(φ)
Single line simulated
distance	φ=10°	φ=15°	φ=20°	φ=25°	φ=30°	φ=35°
-40	-7.00997	-1.89065	-1.9852	-1.85762	-1.27858	-0.932784
-36	-7.24969	-2.1682	-2.24565	-2.10227	-1.81023	-1.36159
-32	-8.22107	-3.28407	-3.29936	-3.10293	-2.92103	-2.13118
-28	-9.52881	-4.78815	-4.72276	-4.46246	-4.15727	-3.1697
-24	-11.5465	-7.17294	-6.96226	-6.59105	-5.72641	-4.55907
-20	-14.5485	-10.7569	-10.3197	-9.75435	-8.341	-7.05591
-16	-16.9211	-13.6078	-12.9827	-12.2607	-10.5097	-9.17852
-12	-19.7153	-16.9998	-16.1387	-15.2255	-13.365	-11.6186
-8	-21.1027	-18.602	-17.7104	-16.7033	-14.9097	-13.3479
-4	-20.715	-18.2336	-17.2768	-16.2975	-14.5516	-12.8891
0	-18.5333	-15.6008	-14.8216	-13.9931	-12.0167	-10.2386
4	-15.2401	-11.6306	-11.1136	-10.5142	-9.1876	-7.83995
8	-13.0107	-8.95882	-8.60965	-8.16754	-6.60397	-5.5655
12	-10.3677	-5.81112	-5.65232	-5.38446	-4.15264	-3.81564
16	-8.33941	-3.43273	-3.40438	-3.25721	-2.72133	-2.77369
20	-7.30786	-2.23167	-2.26541	-2.18649	-1.86494	-1.68978
24	-6.43212	-1.17443	-1.27069	-1.27506	-1.05828	-0.820963
28	-6.05143	-0.681671	-0.812987	-0.873558	-0.873558	-0.50162
32	-5.89954	-0.458221	-0.60785	-0.706488	-0.706488	-0.4				Fig. 20 Surface settlement during single-line excavation for different internal friction angles
36	-5.82169	-0.314918	-0.479131	-0.6173	-0.6173	-0.2
40	-5.80671	-0.283576	-0.451503	-0.600552	-0.600552	-0.138043
double line simulated
distance	φ=10°	φ=15°	φ=20°	φ=25°	φ=30°	φ=35°
-40	-6.95423	-1.57543	-1.69654	-1.61945	-1.43158	-0.977554
-36	-7.19582	-1.85286	-1.95727	-1.86403	-1.82865	-1.26418
-32	-8.16635	-2.97471	-3.01441	-2.86117	-2.4713	-2.12916
-28	-9.48146	-4.55158	-4.4951	-4.2472	-3.84551	-3.00289
-24	-11.6412	-7.19126	-6.95555	-6.54936	-5.29126	-4.26735
-20	-14.8125	-11.0827	-10.5758	-9.92208	-7.86266	-6.60065
-16	-17.33	-14.1484	-13.4304	-12.593	-10.2484	-8.69338
-12	-20.7835	-18.3997	-17.3738	-16.2689	-13.4997	-11.9765
-8	-23.6881	-22.0307	-20.7253	-19.3744	-17.1307	-15.6256
-4	-24.8853	-23.5648	-22.1279	-20.6589	-18.6648	-17.1547
0	-25.7309	-24.2675	-23.1621	-21.5758	-19.8268	-18.2871
4	-25.103	-23.6745	-22.5041	-20.9156	-19.1674	-17.5849
8	-23.6143	-22.3284	-20.8599	-19.3447	-17.4284	-15.8104
12	-20.0305	-18.0467	-16.8748	-15.5613	-13.1467	-11.4487
16	-15.9579	-13.1601	-12.3331	-11.2759	-9.2601	-7.48582
20	-13.1677	-9.77266	-9.1963	-8.34785	-6.87266	-5.60552
24	-10.2129	-6.08175	-5.80764	-5.23195	-4.51753	-3.82619
28	-8.5053	-3.91118	-3.82552	-3.41252	-3.21179	-2.71224				Fig. 21 Surface settlement during double-line excavation for different internal friction angles
32	-7.5196	-2.62107	-2.65409	-2.35976	-2.21066	-1.90813
36	-6.87527	-1.70191	-1.83447	-1.65729	-1.47019	-1.18893
40	-6.73295	-1.48467	-1.64201	-1.50008	-1.34847	-0.974101
	φ/。	Single excavation	Double excavation
	10	-21.1027	-25.7309
	15	-18.6	-24.3
	20	-17.7104	-23.1621
	25	-16.7	-21.6
	30	-14.9	-19.8
	35	-13.3	-18.3
					Fig. 22 The maximum surface settlement during single-line and double-line excavation for different internal friction angles

## Sheet: Fig23~24 (The buried depth)
	Single line simulated
	distance	Z=13m	Z=16m	Z=19m	Z=22m	Z=25m
	-40	-1.31325	-1.55909	-1.9852	-1.287	-1.36244
	-36	-1.43941	-1.71569	-2.24565	-1.43012	-1.48361
	-32	-2.15694	-2.63582	-3.29936	-1.98461	-1.89391
	-28	-3.12903	-3.86907	-4.72276	-2.69998	-2.3887
	-24	-5.04542	-6.06599	-6.96226	-4.12518	-3.25831
	-20	-9.07245	-11.0393	-10.3197	-6.00876	-4.98379
	-16	-18.7032	-15.4883	-12.9827	-8.43858	-7.35633
	-12	-23.4429	-19.0606	-16.1387	-11.9678	-10.6582
	-8	-25.2786	-20.8601	-17.7104	-14.3693	-12.4342
	-4	-24.808	-19.4459	-17.2768	-13.6427	-11.5218
	0	-19.2797	-16.9657	-14.8216	-11.4472	-9.40953
	4	-10.8432	-12.7156	-11.1136	-8.12544	-6.39495
	8	-7.12262	-8.20509	-8.60965	-5.48392	-3.96
	12	-3.85537	-4.56255	-5.65232	-3.19488	-2.52878
	16	-2.26457	-2.74125	-3.40438	-2.0335	-1.83298
	20	-1.51323	-1.8104	-2.26541	-1.43039	-1.38021
	24	-0.890219	-0.992313	-1.27069	-0.902317	-0.941451		Fig. 23 Surface settlement during single-line excavation for different buried depths
	28	-0.629225	-0.687099	-0.812987	-0.649123	-0.703011
	32	-0.509728	-0.539897	-0.60785	-0.534094	-0.58227
	36	-0.421224	-0.432633	-0.479131	-0.449893	-0.494307
	40	-0.402078	-0.413837	-0.451503	-0.426878	-0.471769
	double line simulated
	distance
		Z=13m	Z=16m	Z=19m	Z=22m	Z=25m
	-40	-1.21258	-1.29553	-1.69654	-1.91082	-2.80161
	-36	-1.3275	-1.44923	-1.95727	-2.20199	-3.22753
	-32	-2.71252	-2.35667	-3.01441	-2.75251	-3.89212
	-28	-4.18114	-3.5869	-4.4951	-3.23698	-4.83949
	-24	-8.04116	-5.84272	-6.95555	-5.08884	-5.72755
	-20	-12.8287	-9.94064	-10.5758	-7.74625	-6.94475
	-16	-20.3518	-16.5848	-13.4304	-10.3962	-8.5446
	-12	-26.0495	-20.7751	-17.3738	-13.4938	-11.2089
	-8	-30.52	-24.5049	-20.7253	-17.0697	-14.6571
	-4	-31.1976	-26.0586	-22.1279	-18.3363	-16.2631
	0	-30.3363	-26.9663	-23.1621	-19.4182	-17.4893
	4	-29.826	-26.5451	-22.5041	-18.2635	-16.9236
	8	-29.6704	-24.8768	-20.8599	-16.4964	-14.8568
	12	-24.5351	-20.0958	-16.8748	-12.3193	-10.2492
	16	-17.1634	-15.1569	-12.3331	-8.4225	-7.55029
	20	-10.9041	-8.59029	-9.1963	-6.42495	-5.86452
	24	-6.28949	-4.9933	-5.80764	-3.84402	-4.38095
	28	-2.41311	-3.18396	-3.82552	-2.57929	-3.76816
	32	-1.94543	-2.22461	-2.65409	-2.95519	-3.1996			Fig.24 Surface settlement during double-line excavation for different buried depths
	36	-1.35794	-1.25128	-1.83447	-2.14825	-2.4195
	40	-1.14773	-1.23878	-1.64201	-1.68954	-1.93003

## Sheet: Fig25(The distance)
The distances
simulated
distance	L=11	L=14	L=17	L=20	L=23
-40	-0.743	-1.69654	-2.06082	-2.82754	-4.3152
-36	-1.06013	-1.95727	-2.39689	-3.09836	-4.57564
-32	-1.78317	-3.01441	-3.46354	-4.18914	-5.62936
-28	-3.27923	-4.4951	-4.86653	-5.65727	-7.05276
-24	-5.98513	-6.95555	-7.48925	-7.97264	-9.29226
-20	-9.25832	-10.5758	-10.8951	-11.4434	-12.6497
-16	-13.0938	-13.4304	-13.831	-14.1968	-15.3127
-12	-18.9658	-17.3738	-17.6	-17.565	-18.871
-8	-23.0469	-20.7253	-20.6302	-20.6	-20.4036
-4	-25.3774	-22.1279	-21.1011	-20.156	-19.4
0	-26.2551	-23.1621	-21.3713	-19.65	-17.1516
4	-25.4812	-22.5041	-21.28	-20.1146	-19.5768
8	-22.6632	-20.8599	-20.8336	-20.4245	-20.1036
12	-16.2079	-16.8748	-17.3866	-18.202	-18.2387				Fig. 25 The surface settlement for different distances between the two tunnels
16	-12.0547	-12.3331	-12.7651	-13.4978	-15.0827
20	-8.60589	-9.1963	-9.90141	-10.2376	-12.4197
24	-5.59728	-5.80764	-6.33619	-6.69242	-9.06226
28	-3.35044	-3.82552	-4.11582	-4.61037	-6.82276
32	-2.1	-2.65409	-2.87448	-3.37236	-5.39936
36	-1.34655	-1.83447	-2.27038	-2.49378	-4.34565
40	-1.03896	-1.64201	-2.00934	-2.28663	-4.0852

## Sheet: Fig26~27（ The machine’s thrust）
the machine’s thrust/kPa	Single excavation	Double excavation
170	-17.4	-28.8
300	-11.6	-20.3
430	-7.7	-14.8
560	-5.2	-13.1
690	-6	-22.7
					Fig. 26 The maximum surface subsidence for different thrust forces of the shield machine
	T=170	T=300	T=430	T=560	T=690
1	-0.901077	-0.537393	-0.245002	-0.0300737	1.9003
2	-1.44983	-0.90018	-0.441376	-0.0870305	1.82739
3	-2.05528	-1.28315	-0.649748	-0.146548	1.74736
4	-2.81401	-1.74856	-0.901507	-0.228164	1.63981
5	-3.70216	-2.30214	-1.20423	-0.344008	1.48009
6	-4.73713	-2.95393	-1.57556	-0.505941	1.25755
7	-5.93928	-3.71817	-2.02713	-0.716459	0.957766
8	-7.25885	-4.55972	-2.54138	-0.98683	0.581585
9	-8.67117	-5.47402	-3.12236	-1.32455	0.091629
10	-10.1157	-6.41722	-3.7378	-1.72788	-0.509299
11	-11.5109	-7.34594	-4.37434	-2.18373	-1.21664
12	-12.7611	-8.20847	-4.99713	-2.6739	-1.96876
13	-13.8811	-8.99799	-5.58592	-3.17108	-2.75168
14	-14.7755	-9.65175	-6.10131	-3.63971	-3.48973
15	-15.4814	-10.1809	-6.53036	-4.04998	-4.12317
16	-16.0237	-10.5866	-6.86555	-4.38247	-4.63387
17	-16.4066	-10.8813	-7.11396	-4.63637	-5.02173
18	-16.6927	-11.1013	-7.29793	-4.81876	-5.29116
19	-16.9101	-11.2662	-7.42813	-4.94187	-5.46477			Fig. 27 The surface settlement for different thrusts of the shield machine
20	-17.0723	-11.3799	-7.50726	-5.01237	-5.55627
21	-17.2091	-11.4713	-7.56379	-5.05008	-5.6025
22	-17.3255	-11.5424	-7.60028	-5.06809	-5.61471
23	-17.4392	-11.6091	-7.62965	-5.07662	-5.60875
24	-17.4738	-11.6441	-7.64691	-5.07916	-5.58379
25	-17.4181	-11.6418	-7.69202	-5.24606	-6.03477
26	-17.636	-11.7474	-7.72098	-5.25973	-6.279
27	-17.8458	-11.8699	-7.77761	-5.30312	-6.48928
28	-18.0843	-12.0141	-7.85527	-5.36147	-6.74772
29	-18.4135	-12.2188	-7.97922	-5.46192	-7.09642
30	-18.8172	-12.485	-8.15595	-5.61855	-7.56334
31	-19.3241	-12.8275	-8.39326	-5.83879	-8.18994
32	-19.9424	-13.2554	-8.70855	-6.14586	-9.00397
33	-20.6993	-13.7841	-9.11676	-6.56315	-10.1071
34	-21.5914	-14.4326	-9.63761	-7.1043	-11.5026
35	-22.6541	-15.2204	-10.2792	-7.80086	-13.1976
36	-23.7886	-16.1014	-11.0311	-8.64295	-14.981
37	-24.8582	-16.9791	-11.8175	-9.5458	-16.7416
38	-25.832	-17.8056	-12.5741	-10.4272	-18.3985
39	-26.6496	-18.5114	-13.2326	-11.2215	-19.7645
40	-27.2681	-19.0662	-13.7664	-11.8752	-20.8171
41	-27.7103	-19.4656	-14.1571	-12.3666	-21.5365
42	-28.0189	-19.7421	-14.4288	-12.7039	-22.0393
43	-28.2331	-19.9284	-14.6065	-12.9201	-22.3586
44	-28.3828	-20.0532	-14.7186	-13.0485	-22.5515
45	-28.4885	-20.1323	-14.7803	-13.1136	-22.6762
46	-28.5677	-20.1823	-14.8066	-13.1334	-22.737
47	-28.6349	-20.2155	-14.8122	-13.1239	-22.7434
48	-28.6986	-20.2417	-14.8049	-13.0905	-22.6765
49	-28.7632	-20.2776	-14.7941	-13.028	-22.5742
50	-28.6921	-20.2227	-14.7546	-12.9972	-22.5039
51	-28.722	-20.2534	-14.7859	-13.0287	-22.5348
52	-28.7223	-20.2549	-14.7882	-13.0309	-22.5346

## Sheet: Fig28~29(The grouting)
the shield grouting quality
Single line simulated
distance	0.17MPa	1.7MPa	17MPa
-40	-2.58262	-1.9852	-1.59371
-36	-3.19584	-2.24565	-1.84745
-32	-4.87035	-3.29936	-2.65099
-28	-7.28018	-4.72276	-4.10123
-24	-10.5019	-6.96226	-5.38783
-20	-13.807	-10.3197	-7.57729
-16	-17.429	-12.9827	-10.1
-12	-20.5355	-16.1387	-13.1067
-8	-22.0933	-17.7104	-14.5838
-4	-21.6712	-17.2768	-14.1759
0	-19.2579	-14.8216	-11.8681
4	-16.6219	-11.1136	-8.35451
8	-13.1726	-8.60965	-5.99017
12	-9.27013	-5.65232	-4.18779
16	-6.05999	-3.40438	-2.60304
20	-3.95393	-2.26541	-1.69548
24	-2.87	-1.27069	-1.0178		Fig. 28 Surface settlement during single-line excavation for different compressive modulus values of the grouting layer
28	-2.15878	-0.812987	-0.595501
32	-1.81941	-0.60785	-0.415974
36	-1.3141	-0.479131	-0.314692
40	-0.929591	-0.451503	-0.294367
double line simulated
distance	0.17MPa	1.7MPa	17MPa
-40	-2.28397	-1.69654	-0.801999
-36	-3.53638	-1.95727	-1.25474
-32	-5.16818	-3.01441	-2.16556
-28	-6.9116	-4.4951	-3.55962
-24	-9.42583	-6.95555	-5.32856
-20	-13.9689	-10.5758	-8.10396
-16	-18.7675	-13.4304	-10.3783
-12	-25.2256	-17.3738	-13.0931
-8	-28.5028	-20.7253	-16.2103
-4	-29.8635	-22.1279	-17.5075
0	-30.8436	-23.1621	-18.4571
4	-30.1705	-22.5041	-17.7998
8	-28.5343	-20.8599	-16.2364
12	-24.573	-16.8748	-12.4513
16	-19.0896	-12.3331	-9.71205
20	-15.0215	-9.1963	-7.16076
24	-10.7363	-5.80764	-4.97935
28	-7.38094	-3.82552	-3.11439		Fig. 29 Surface settlement during double-line excavation for different compressive modulus values of the grouting layer
32	-5.67681	-2.65409	-2.02798
36	-3.91191	-1.83447	-1.28377
40	-2.7376	-1.64201	-1.11179

## Sheet: Fig30(The section spacing)
		d=0m	d=12m	d=24m	d=60m
	-40	-1.44706	-1.50618	-1.55698	-1.69654
	-36	-1.68772	-1.76673	-1.81593	-1.95727
	-32	-2.65687	-2.81938	-2.86584	-3.01441
	-28	-3.99533	-4.27292	-4.32584	-4.4951
	-24	-6.23706	-6.71672	-6.77336	-6.95555
	-20	-9.50852	-10.16	-10.2929	-10.5758
	-16	-12.2962	-12.9529	-13.0936	-13.4304
	-12	-16.4932	-17.0571	-17.0882	-17.3738
	-8	-20.4111	-20.8135	-20.6117	-20.7253
	-4	-22.3729	-22.6953	-22.2864	-22.1279
	0	-23.5881	-24.2445	-23.7943	-23.1621
	4	-22.3494	-23.565	-23.3492	-22.5041
	8	-20.3788	-21.8354	-21.7759	-20.8599
	12	-16.4566	-17.8607	-17.8534	-16.8748
	16	-12.2758	-13.3026	-13.1443	-12.3331
	20	-9.49441	-10.2252	-9.88644	-9.1963
	24	-6.2288	-6.66955	-6.26396	-5.80764			Fig. 30 Surface settlement for different section spacings between the left and right lines
	28	-3.99014	-4.35755	-4.06272	-3.82552
	32	-2.65603	-2.99795	-2.78891	-2.65409
	36	-1.68198	-1.99489	-1.86603	-1.83447
	40	-1.44139	-1.74226	-1.63492	-1.64201
